# Supplementary material for: Oncological and Functional Outcomes of Hemi-Ablation Versus Focal Ablation for Localized Prostate Cancer Using Irreversible Electroporation
Source: Cancers (Basel). 2025 Jun 22;17(13):2084. doi: 10.3390/cancers17132084 (PMC12248562; doi:10.3390/cancers17132084)
Supplement: Supplementary file 1 [file cancers-17-02084-s001.zip]

Archive with 3 entries (3 files):
- supplemental table S1.pdf
- supplemental table S2.pdf
- supplemental table S3.pdf
